# Supplementary material for: Will diabetes mellitus induce aplastic anemia by immune factors?: A two-sample and mediation Mendelian randomization study
Source: Medicine (Baltimore). 2025 Aug 22;104(34):e44033. doi: 10.1097/MD.0000000000044033 (PMC12385102; doi:10.1097/MD.0000000000044033)
Supplement: Supplementary file 1 [file medi-104-e44033-s001.xlsx]

## Sheet: snp_mv
SNP	se.outcome	samplesize.outcome	pval.outcome	eaf.outcome	effect_allele.outcome	other_allele.outcome	outcome	id.outcome	originalname.outcome	outcome.deprecated	mr_keep.outcome	data_source.outcome
rs62137406	0.0558	473500	0.735401	0.0198228	T	C	Aplastic anemia || id:ebi-a-GCST90018794	ebi-a-GCST90018794	Aplastic anemia	Aplastic anemia || ||	TRUE	igd
rs11709077	0.0305	473500	0.764499	0.106097	A	G	Aplastic anemia || id:ebi-a-GCST90018794	ebi-a-GCST90018794	Aplastic anemia	Aplastic anemia || ||	TRUE	igd
rs9275183	0.0299	473500	0.684699	0.185203	G	A	Aplastic anemia || id:ebi-a-GCST90018794	ebi-a-GCST90018794	Aplastic anemia	Aplastic anemia || ||	TRUE	igd
rs498475	0.0236	473500	0.7052	0.469372	A	G	Aplastic anemia || id:ebi-a-GCST90018794	ebi-a-GCST90018794	Aplastic anemia	Aplastic anemia || ||	TRUE	igd
rs62492368	0.0238	473500	0.5058	0.397914	A	G	Aplastic anemia || id:ebi-a-GCST90018794	ebi-a-GCST90018794	Aplastic anemia	Aplastic anemia || ||	TRUE	igd
rs9348441	0.024	473500	0.2471	0.319579	A	T	Aplastic anemia || id:ebi-a-GCST90018794	ebi-a-GCST90018794	Aplastic anemia	Aplastic anemia || ||	TRUE	igd
rs10974438	0.0232	473500	0.5721	0.359927	C	A	Aplastic anemia || id:ebi-a-GCST90018794	ebi-a-GCST90018794	Aplastic anemia	Aplastic anemia || ||	TRUE	igd
rs7018475	0.025	473500	0.8902	0.297331	G	T	Aplastic anemia || id:ebi-a-GCST90018794	ebi-a-GCST90018794	Aplastic anemia	Aplastic anemia || ||	TRUE	igd
rs28642213	0.0247	473500	0.7415	0.773092	G	A	Aplastic anemia || id:ebi-a-GCST90018794	ebi-a-GCST90018794	Aplastic anemia	Aplastic anemia || ||	TRUE	igd
rs11257658	0.0259	473500	0.4023	0.304216	A	G	Aplastic anemia || id:ebi-a-GCST90018794	ebi-a-GCST90018794	Aplastic anemia	Aplastic anemia || ||	TRUE	igd
rs144155527	0.0751	473500	0.3007	0.0204297	T	C	Aplastic anemia || id:ebi-a-GCST90018794	ebi-a-GCST90018794	Aplastic anemia	Aplastic anemia || ||	TRUE	igd
rs76895963	0.0695	473500	0.0482303	0.0239224	G	T	Aplastic anemia || id:ebi-a-GCST90018794	ebi-a-GCST90018794	Aplastic anemia	Aplastic anemia || ||	TRUE	igd
rs7998259	0.0233	473500	0.8878	0.325599	A	G	Aplastic anemia || id:ebi-a-GCST90018794	ebi-a-GCST90018794	Aplastic anemia	Aplastic anemia || ||	TRUE	igd
rs55993634	0.0396	473500	0.1941	0.126478	G	C	Aplastic anemia || id:ebi-a-GCST90018794	ebi-a-GCST90018794	Aplastic anemia	Aplastic anemia || ||	TRUE	igd
rs11665052	0.0277	473500	0.4174	0.223589	G	A	Aplastic anemia || id:ebi-a-GCST90018794	ebi-a-GCST90018794	Aplastic anemia	Aplastic anemia || ||	TRUE	igd
rs2303700	0.0241	473500	0.8475	0.648679	C	T	Aplastic anemia || id:ebi-a-GCST90018794	ebi-a-GCST90018794	Aplastic anemia	Aplastic anemia || ||	TRUE	igd
rs10184004	0.0234	473500	0.0523998	0.308815	T	C	Aplastic anemia || id:ebi-a-GCST90018794	ebi-a-GCST90018794	Aplastic anemia	Aplastic anemia || ||	TRUE	igd
rs6679677	0.0324	473500	0.574399	0.114933	A	C	Aplastic anemia || id:ebi-a-GCST90018794	ebi-a-GCST90018794	Aplastic anemia	Aplastic anemia || ||	TRUE	igd
rs6780171	0.0242	473500	0.769899	0.30958	A	T	Aplastic anemia || id:ebi-a-GCST90018794	ebi-a-GCST90018794	Aplastic anemia	Aplastic anemia || ||	TRUE	igd
rs3887925	0.0226	473500	0.8185	0.498605	T	C	Aplastic anemia || id:ebi-a-GCST90018794	ebi-a-GCST90018794	Aplastic anemia	Aplastic anemia || ||	TRUE	igd
rs77655131	0.0297	473500	0.2643	0.210183	T	C	Aplastic anemia || id:ebi-a-GCST90018794	ebi-a-GCST90018794	Aplastic anemia	Aplastic anemia || ||	TRUE	igd
rs11558471	0.0231	473500	0.495801	0.362442	G	A	Aplastic anemia || id:ebi-a-GCST90018794	ebi-a-GCST90018794	Aplastic anemia	Aplastic anemia || ||	TRUE	igd
rs5215	0.0225	473500	0.848	0.614825	T	C	Aplastic anemia || id:ebi-a-GCST90018794	ebi-a-GCST90018794	Aplastic anemia	Aplastic anemia || ||	TRUE	igd
rs74862545	0.0827	473500	0.3459	0.022363	T	C	Aplastic anemia || id:ebi-a-GCST90018794	ebi-a-GCST90018794	Aplastic anemia	Aplastic anemia || ||	TRUE	igd
rs78470967	0.0579	473500	0.8347	0.0422179	A	T	Aplastic anemia || id:ebi-a-GCST90018794	ebi-a-GCST90018794	Aplastic anemia	Aplastic anemia || ||	TRUE	igd
rs9933509	0.0227	473500	0.519	0.364084	C	T	Aplastic anemia || id:ebi-a-GCST90018794	ebi-a-GCST90018794	Aplastic anemia	Aplastic anemia || ||	TRUE	igd
rs45551238	0.0562	473500	0.5273	0.0194423	T	C	Aplastic anemia || id:ebi-a-GCST90018794	ebi-a-GCST90018794	Aplastic anemia	Aplastic anemia || ||	TRUE	igd
rs74203920	0.0627	473500	0.0196002	0.0214665	T	C	Aplastic anemia || id:ebi-a-GCST90018794	ebi-a-GCST90018794	Aplastic anemia	Aplastic anemia || ||	TRUE	igd
rs17039732	0.0523	473500	0.3414	0.0831449	A	T	Aplastic anemia || id:ebi-a-GCST90018794	ebi-a-GCST90018794	Aplastic anemia	Aplastic anemia || ||	TRUE	igd
rs139640586	0.0229	473500	0.0121501	0.30305	C	A	Aplastic anemia || id:ebi-a-GCST90018794	ebi-a-GCST90018794	Aplastic anemia	Aplastic anemia || ||	TRUE	igd
rs3129871	0.0258	473500	0.4925	0.641848	C	A	Aplastic anemia || id:ebi-a-GCST90018794	ebi-a-GCST90018794	Aplastic anemia	Aplastic anemia || ||	TRUE	igd
rs10938397	0.0224	473500	0.2486	0.406447	G	A	Aplastic anemia || id:ebi-a-GCST90018794	ebi-a-GCST90018794	Aplastic anemia	Aplastic anemia || ||	TRUE	igd
rs13143143	0.0227	473500	0.7676	0.682591	G	A	Aplastic anemia || id:ebi-a-GCST90018794	ebi-a-GCST90018794	Aplastic anemia	Aplastic anemia || ||	TRUE	igd
rs1933742	0.0284	473500	0.479001	0.253831	T	G	Aplastic anemia || id:ebi-a-GCST90018794	ebi-a-GCST90018794	Aplastic anemia	Aplastic anemia || ||	TRUE	igd
rs878521	0.0273	473500	0.9039	0.284475	A	G	Aplastic anemia || id:ebi-a-GCST90018794	ebi-a-GCST90018794	Aplastic anemia	Aplastic anemia || ||	TRUE	igd
rs2237897	0.0439	473500	0.6595	0.247309	T	C	Aplastic anemia || id:ebi-a-GCST90018794	ebi-a-GCST90018794	Aplastic anemia	Aplastic anemia || ||	TRUE	igd
rs2583921	0.0467	473500	0.788099	0.0928463	C	A	Aplastic anemia || id:ebi-a-GCST90018794	ebi-a-GCST90018794	Aplastic anemia	Aplastic anemia || ||	TRUE	igd
rs56348580	0.0249	473500	0.4682	0.301055	C	G	Aplastic anemia || id:ebi-a-GCST90018794	ebi-a-GCST90018794	Aplastic anemia	Aplastic anemia || ||	TRUE	igd
rs34337125	0.0229	473500	0.3607	0.334987	A	G	Aplastic anemia || id:ebi-a-GCST90018794	ebi-a-GCST90018794	Aplastic anemia	Aplastic anemia || ||	TRUE	igd
rs58102377	0.0229	473500	0.5154	0.404824	G	A	Aplastic anemia || id:ebi-a-GCST90018794	ebi-a-GCST90018794	Aplastic anemia	Aplastic anemia || ||	TRUE	igd
rs10408179	0.0226	473500	0.6067	0.387442	C	T	Aplastic anemia || id:ebi-a-GCST90018794	ebi-a-GCST90018794	Aplastic anemia	Aplastic anemia || ||	TRUE	igd
rs2943656	0.0231	473500	0.1949	0.705398	G	A	Aplastic anemia || id:ebi-a-GCST90018794	ebi-a-GCST90018794	Aplastic anemia	Aplastic anemia || ||	TRUE	igd
rs6550758	0.0287	473500	0.186	0.76617	C	A	Aplastic anemia || id:ebi-a-GCST90018794	ebi-a-GCST90018794	Aplastic anemia	Aplastic anemia || ||	TRUE	igd
rs1815311	0.0231	473500	0.4166	0.317993	G	A	Aplastic anemia || id:ebi-a-GCST90018794	ebi-a-GCST90018794	Aplastic anemia	Aplastic anemia || ||	TRUE	igd
rs182788819	0.0618	473500	0.8104	0.0216004	T	C	Aplastic anemia || id:ebi-a-GCST90018794	ebi-a-GCST90018794	Aplastic anemia	Aplastic anemia || ||	TRUE	igd
rs10882099	0.0225	473500	0.4037	0.504698	C	T	Aplastic anemia || id:ebi-a-GCST90018794	ebi-a-GCST90018794	Aplastic anemia	Aplastic anemia || ||	TRUE	igd
rs689	0.0274	473500	0.8436	0.795178	T	A	Aplastic anemia || id:ebi-a-GCST90018794	ebi-a-GCST90018794	Aplastic anemia	Aplastic anemia || ||	TRUE	igd
rs7109575	0.0272	473500	0.2759	0.147279	A	G	Aplastic anemia || id:ebi-a-GCST90018794	ebi-a-GCST90018794	Aplastic anemia	Aplastic anemia || ||	TRUE	igd
rs10830963	0.0236	473500	0.8325	0.33126	G	C	Aplastic anemia || id:ebi-a-GCST90018794	ebi-a-GCST90018794	Aplastic anemia	Aplastic anemia || ||	TRUE	igd
rs112108223	0.0797	473500	0.1982	0.014895	A	G	Aplastic anemia || id:ebi-a-GCST90018794	ebi-a-GCST90018794	Aplastic anemia	Aplastic anemia || ||	TRUE	igd
rs4931017	0.0246	473500	0.5324	0.716081	G	A	Aplastic anemia || id:ebi-a-GCST90018794	ebi-a-GCST90018794	Aplastic anemia	Aplastic anemia || ||	TRUE	igd
rs3184504	0.0229	473500	0.544999	0.663167	C	T	Aplastic anemia || id:ebi-a-GCST90018794	ebi-a-GCST90018794	Aplastic anemia	Aplastic anemia || ||	TRUE	igd
rs12449219	0.0443	473500	0.611399	0.112386	G	C	Aplastic anemia || id:ebi-a-GCST90018794	ebi-a-GCST90018794	Aplastic anemia	Aplastic anemia || ||	TRUE	igd
rs3110641	0.0277	473500	0.3109	0.761342	G	A	Aplastic anemia || id:ebi-a-GCST90018794	ebi-a-GCST90018794	Aplastic anemia	Aplastic anemia || ||	TRUE	igd
rs11263763	0.0234	473500	0.7896	0.590796	A	G	Aplastic anemia || id:ebi-a-GCST90018794	ebi-a-GCST90018794	Aplastic anemia	Aplastic anemia || ||	TRUE	igd
rs8100204	0.0312	473500	0.8297	0.169428	A	G	Aplastic anemia || id:ebi-a-GCST90018794	ebi-a-GCST90018794	Aplastic anemia	Aplastic anemia || ||	TRUE	igd
rs112694524	0.0587	473500	0.2117	0.060856	A	G	Aplastic anemia || id:ebi-a-GCST90018794	ebi-a-GCST90018794	Aplastic anemia	Aplastic anemia || ||	TRUE	igd
rs71330995	0.0283	473500	0.4483	0.249101	A	G	Aplastic anemia || id:ebi-a-GCST90018794	ebi-a-GCST90018794	Aplastic anemia	Aplastic anemia || ||	TRUE	igd
rs6786846	0.0238	473500	0.0001118	0.637011	A	G	Aplastic anemia || id:ebi-a-GCST90018794	ebi-a-GCST90018794	Aplastic anemia	Aplastic anemia || ||	TRUE	igd
rs183697542	0.0916	473500	0.3532	0.0109942	T	C	Aplastic anemia || id:ebi-a-GCST90018794	ebi-a-GCST90018794	Aplastic anemia	Aplastic anemia || ||	TRUE	igd
rs116039340	0.0521	473500	0.1782	0.0351007	T	C	Aplastic anemia || id:ebi-a-GCST90018794	ebi-a-GCST90018794	Aplastic anemia	Aplastic anemia || ||	TRUE	igd
rs76177300	0.0489	473500	0.3256	0.0551918	A	G	Aplastic anemia || id:ebi-a-GCST90018794	ebi-a-GCST90018794	Aplastic anemia	Aplastic anemia || ||	TRUE	igd
rs34872471	0.0276	473500	0.933	0.205783	C	T	Aplastic anemia || id:ebi-a-GCST90018794	ebi-a-GCST90018794	Aplastic anemia	Aplastic anemia || ||	TRUE	igd
rs705699	0.023	473500	0.2651	0.357919	A	G	Aplastic anemia || id:ebi-a-GCST90018794	ebi-a-GCST90018794	Aplastic anemia	Aplastic anemia || ||	TRUE	igd
rs1397566	0.0227	473500	0.713199	0.35307	G	A	Aplastic anemia || id:ebi-a-GCST90018794	ebi-a-GCST90018794	Aplastic anemia	Aplastic anemia || ||	TRUE	igd
rs429358	0.0297	473500	0.05894	0.146952	C	T	Aplastic anemia || id:ebi-a-GCST90018794	ebi-a-GCST90018794	Aplastic anemia	Aplastic anemia || ||	TRUE	igd
rs6073386	0.0608	473500	0.2457	0.0304039	G	A	Aplastic anemia || id:ebi-a-GCST90018794	ebi-a-GCST90018794	Aplastic anemia	Aplastic anemia || ||	TRUE	igd

## Sheet: df_forest_diabetes_immuneC
exposure	outcome	method	nsnp	pval	or	or_lci95	or_uci95	Q_pval	Egger_intercept_p
Diabetes mellitus || id:finn-b-E4_DIABETES	Resting CD4 regulatory T cell %CD4 regulatory T cell || id:ebi-a-GCST90001481	Inverse variance weighted	55	0.00187019352027072	0.88367145028648	0.817415978431833	0.955297244799982	0.982	0.85
Diabetes mellitus || id:finn-b-E4_DIABETES	Resting CD4 regulatory T cell %CD4 regulatory T cell || id:ebi-a-GCST90001481	Weighted median	55	0.0515172607135928	0.891054255097387	0.793373308284715	1.00076178166839	0.982	0.85
Diabetes mellitus || id:finn-b-E4_DIABETES	Resting CD4 regulatory T cell %CD4 regulatory T cell || id:ebi-a-GCST90001481	MR Egger	55	0.0581865915059234	0.874184722223466	0.762935734364974	1.0016557019773	0.982	0.85
Diabetes mellitus || id:finn-b-E4_DIABETES	Secreting CD4 regulatory T cell %CD4 regulatory T cell || id:ebi-a-GCST90001493	Inverse variance weighted	55	0.00842252103257737	1.1152122012832	1.02831623041688	1.20945115627196	0.972	0.83
Diabetes mellitus || id:finn-b-E4_DIABETES	Secreting CD4 regulatory T cell %CD4 regulatory T cell || id:ebi-a-GCST90001493	Weighted median	55	0.0562021044757385	1.11640177405868	0.997090114070963	1.24999025016175	0.972	0.83
Diabetes mellitus || id:finn-b-E4_DIABETES	Secreting CD4 regulatory T cell %CD4 regulatory T cell || id:ebi-a-GCST90001493	MR Egger	55	0.0967471811537598	1.12946806200435	0.980803379308692	1.30066650462299	0.972	0.83
Diabetes mellitus || id:finn-b-E4_DIABETES	CD45 on HLA DR+ CD8+ T cell || id:ebi-a-GCST90001921	Inverse variance weighted	55	0.0335347732957539	0.910687181448912	0.835418845515212	0.992736932985865	0.97	0.301
Diabetes mellitus || id:finn-b-E4_DIABETES	CD45 on HLA DR+ CD8+ T cell || id:ebi-a-GCST90001921	MR Egger	55	0.0413450125267055	0.854586124632375	0.737538915466497	0.990208691499691	0.97	0.301
Diabetes mellitus || id:finn-b-E4_DIABETES	CD45 on HLA DR+ CD8+ T cell || id:ebi-a-GCST90001921	Weighted median	55	0.182156990771841	0.913629445875964	0.800086820507492	1.04328523227287	0.97	0.301
Diabetes mellitus || id:finn-b-E4_DIABETES	Activated & resting CD4 regulatory T cell %CD4 regulatory T cell || id:ebi-a-GCST90001499	Inverse variance weighted	55	0.00764410167911017	0.894961226492921	0.82487860357849	0.97099814863788	0.965	0.823
Diabetes mellitus || id:finn-b-E4_DIABETES	Activated & resting CD4 regulatory T cell %CD4 regulatory T cell || id:ebi-a-GCST90001499	Weighted median	55	0.0819082597295867	0.902537293672544	0.804065422097252	1.01306876789341	0.965	0.823
Diabetes mellitus || id:finn-b-E4_DIABETES	Activated & resting CD4 regulatory T cell %CD4 regulatory T cell || id:ebi-a-GCST90001499	MR Egger	55	0.0918448323491829	0.883148099799446	0.766344911116918	1.01775395760458	0.965	0.823
Diabetes mellitus || id:finn-b-E4_DIABETES	Resting CD4 regulatory T cell Absolute Count || id:ebi-a-GCST90001480	Inverse variance weighted	55	0.00106864491605014	0.875151317753985	0.807955760600524	0.94793535279367	0.962	0.574
Diabetes mellitus || id:finn-b-E4_DIABETES	Resting CD4 regulatory T cell Absolute Count || id:ebi-a-GCST90001480	MR Egger	55	0.0229853961630512	0.846804162643136	0.736780869136956	0.973257205646105	0.962	0.574
Diabetes mellitus || id:finn-b-E4_DIABETES	Resting CD4 regulatory T cell Absolute Count || id:ebi-a-GCST90001480	Weighted median	55	0.0815094599070442	0.897594250184638	0.79485557014099	1.01361236963039	0.962	0.574
Diabetes mellitus || id:finn-b-E4_DIABETES	Activated & secreting CD4 regulatory T cell %CD4 regulatory T cell || id:ebi-a-GCST90001502	Inverse variance weighted	55	0.00171865482855502	1.13054584844475	1.04706161173584	1.22068644395885	0.959	0.927
Diabetes mellitus || id:finn-b-E4_DIABETES	Activated & secreting CD4 regulatory T cell %CD4 regulatory T cell || id:ebi-a-GCST90001502	Weighted median	55	0.0291106975230837	1.13186606676237	1.01268141487984	1.26507781644252	0.959	0.927
Diabetes mellitus || id:finn-b-E4_DIABETES	Activated & secreting CD4 regulatory T cell %CD4 regulatory T cell || id:ebi-a-GCST90001502	MR Egger	55	0.0665459850338159	1.13633749573493	0.994102110618376	1.29892381317842	0.959	0.927
Diabetes mellitus || id:finn-b-E4_DIABETES	CD25++ CD45RA+ CD4 not regulatory T cell Absolute Count || id:ebi-a-GCST90001507	Inverse variance weighted	55	0.0272728997634296	0.905853257043988	0.829720509015377	0.988971725275256	0.943	0.706
Diabetes mellitus || id:finn-b-E4_DIABETES	CD25++ CD45RA+ CD4 not regulatory T cell Absolute Count || id:ebi-a-GCST90001507	Weighted median	55	0.0990399007236481	0.900872497136276	0.795780670892933	1.01984288608807	0.943	0.706
Diabetes mellitus || id:finn-b-E4_DIABETES	CD25++ CD45RA+ CD4 not regulatory T cell Absolute Count || id:ebi-a-GCST90001507	MR Egger	55	0.120148438186434	0.884253547526638	0.759081308428268	1.03006664455015	0.943	0.706
Diabetes mellitus || id:finn-b-E4_DIABETES	Activated & resting CD4 regulatory T cell Absolute Count || id:ebi-a-GCST90001498	Inverse variance weighted	55	0.00323339089029431	0.881618797308396	0.810697407799346	0.958744528217214	0.936	0.579
Diabetes mellitus || id:finn-b-E4_DIABETES	Activated & resting CD4 regulatory T cell Absolute Count || id:ebi-a-GCST90001498	MR Egger	55	0.0360997098574578	0.852151432730281	0.736524759258057	0.985930282962617	0.936	0.579
Diabetes mellitus || id:finn-b-E4_DIABETES	CD66b on Granulocytic Myeloid-Derived Suppressor Cells || id:ebi-a-GCST90001837	Inverse variance weighted	53	0.0470227356681913	1.14056123469506	1.00172954510991	1.29863388420514	0.936	0.494
Diabetes mellitus || id:finn-b-E4_DIABETES	CD66b on Granulocytic Myeloid-Derived Suppressor Cells || id:ebi-a-GCST90001837	Weighted median	53	0.0869370799451994	1.18097	0.97616926743975	1.42872749129311	0.936	0.494
Diabetes mellitus || id:finn-b-E4_DIABETES	CD66b on Granulocytic Myeloid-Derived Suppressor Cells || id:ebi-a-GCST90001837	MR Egger	53	0.0901167084079959	1.21402868019139	0.974244351139624	1.51282954281765	0.936	0.494
Diabetes mellitus || id:finn-b-E4_DIABETES	Activated & resting CD4 regulatory T cell Absolute Count || id:ebi-a-GCST90001498	Weighted median	55	0.0991712179643422	0.903003892448721	0.799868637765735	1.01943743169533	0.936	0.579
Diabetes mellitus || id:finn-b-E4_DIABETES	CD20 on naive-mature B cell || id:ebi-a-GCST90001759	Inverse variance weighted	54	0.0155793971355449	1.10510058133424	1.01913076147022	1.19832247346107	0.923	0.716
Diabetes mellitus || id:finn-b-E4_DIABETES	CD20 on naive-mature B cell || id:ebi-a-GCST90001759	Weighted median	54	0.0361846786790998	1.13914384871959	1.00842124063785	1.28681215327722	0.923	0.716
Diabetes mellitus || id:finn-b-E4_DIABETES	CD20 on naive-mature B cell || id:ebi-a-GCST90001759	MR Egger	54	0.094384886255512	1.1286932963527	0.981962272290265	1.29734979966212	0.923	0.716
Diabetes mellitus || id:finn-b-E4_DIABETES	Switched memory B cell %B cell || id:ebi-a-GCST90001402	Inverse variance weighted	54	0.041661636504165	1.09238444579038	1.00334091679758	1.18933032374826	0.922	0.673
Diabetes mellitus || id:finn-b-E4_DIABETES	Switched memory B cell %B cell || id:ebi-a-GCST90001402	MR Egger	54	0.134868622757077	1.12132	0.967283616781449	1.29989281831537	0.922	0.673
Diabetes mellitus || id:finn-b-E4_DIABETES	Switched memory B cell %B cell || id:ebi-a-GCST90001402	Weighted median	54	0.150257763390466	1.09663183570055	0.967122166285264	1.24348445831944	0.922	0.673
Diabetes mellitus || id:finn-b-E4_DIABETES	Naive CD4-CD8- T cell %CD4-CD8- T cell || id:ebi-a-GCST90001567	Inverse variance weighted	55	0.00973566607753956	0.905473464402244	0.839806091613681	0.976275598526804	0.912	0.177
Diabetes mellitus || id:finn-b-E4_DIABETES	Naive CD4-CD8- T cell %CD4-CD8- T cell || id:ebi-a-GCST90001567	MR Egger	55	0.0115566315791591	0.841179668570907	0.738955182600481	0.957545533853597	0.912	0.177
Diabetes mellitus || id:finn-b-E4_DIABETES	Naive CD4-CD8- T cell %CD4-CD8- T cell || id:ebi-a-GCST90001567	Weighted median	55	0.112781727078383	0.912138535028758	0.814137186793915	1.02193674552667	0.912	0.177
Diabetes mellitus || id:finn-b-E4_DIABETES	CD45 on Natural Killer T || id:ebi-a-GCST90001919	Inverse variance weighted	55	0.039824866767583	0.91156639686518	0.834537801854594	0.995704800965443	0.905	0.819
Diabetes mellitus || id:finn-b-E4_DIABETES	CD45 on Natural Killer T || id:ebi-a-GCST90001919	Weighted median	55	0.0514401591831798	0.876225785720786	0.767135929214015	1.00082866454794	0.905	0.819
Diabetes mellitus || id:finn-b-E4_DIABETES	CD45 on Natural Killer T || id:ebi-a-GCST90001919	MR Egger	55	0.172436475112966	0.898501179514307	0.772056617201058	1.04565436213127	0.905	0.819
Diabetes mellitus || id:finn-b-E4_DIABETES	BAFF-R on CD20- B cell || id:ebi-a-GCST90001830	Inverse variance weighted	49	0.0293001537856944	0.914520363536506	0.84390548653518	0.991044031194454	0.899	0.971
Diabetes mellitus || id:finn-b-E4_DIABETES	BAFF-R on CD20- B cell || id:ebi-a-GCST90001830	Weighted median	49	0.0751716431880774	0.898943322992616	0.799409189067983	1.01087041405561	0.899	0.971
Diabetes mellitus || id:finn-b-E4_DIABETES	BAFF-R on CD20- B cell || id:ebi-a-GCST90001830	MR Egger	49	0.190664433090232	0.91269721395036	0.797559317621625	1.04445673938944	0.899	0.971
Diabetes mellitus || id:finn-b-E4_DIABETES	CD20 on B cell || id:ebi-a-GCST90001743	Inverse variance weighted	54	0.0241520689537503	1.09790427309774	1.01228311703032	1.1907674568578	0.895	0.88
Diabetes mellitus || id:finn-b-E4_DIABETES	CD20 on B cell || id:ebi-a-GCST90001743	Weighted median	54	0.0721479538722392	1.11803092163736	0.990010252543549	1.26260625940568	0.895	0.88
Diabetes mellitus || id:finn-b-E4_DIABETES	CD20 on B cell || id:ebi-a-GCST90001743	MR Egger	54	0.157706376307956	1.10758795703513	0.963163016636204	1.27366921422463	0.895	0.88
Diabetes mellitus || id:finn-b-E4_DIABETES	SSC-A on HLA DR+ CD4+ T cell || id:ebi-a-GCST90002085	Inverse variance weighted	55	0.00934402060606444	0.892996272720113	0.819948347359597	0.972551924349802	0.87	0.562
Diabetes mellitus || id:finn-b-E4_DIABETES	SSC-A on HLA DR+ CD4+ T cell || id:ebi-a-GCST90002085	Weighted median	55	0.0622713935949635	0.888695928197179	0.785014029246194	1.00607176861874	0.87	0.562
Diabetes mellitus || id:finn-b-E4_DIABETES	SSC-A on HLA DR+ CD4+ T cell || id:ebi-a-GCST90002085	MR Egger	55	0.297241503778105	0.924852195394499	0.799658987534737	1.06964543218977	0.87	0.562
Diabetes mellitus || id:finn-b-E4_DIABETES	CD20 on IgD+ B cell || id:ebi-a-GCST90001762	Inverse variance weighted	54	0.0320738434016797	1.09279239400086	1.00762501371635	1.1851583675773	0.858	0.811
Diabetes mellitus || id:finn-b-E4_DIABETES	CD20 on IgD+ B cell || id:ebi-a-GCST90001762	Weighted median	54	0.0805154191627774	1.11636356521681	0.986717793379019	1.26304361602291	0.858	0.811
Diabetes mellitus || id:finn-b-E4_DIABETES	CD20 on IgD+ B cell || id:ebi-a-GCST90001762	MR Egger	54	0.299089072320555	1.0776414549864	0.937109280932433	1.23924832368504	0.858	0.811
Diabetes mellitus || id:finn-b-E4_DIABETES	CD45 on lymphocyte || id:ebi-a-GCST90001914	Inverse variance weighted	55	0.0482672179401087	0.916692609607598	0.840880970047942	0.999339229262468	0.852	0.776
Diabetes mellitus || id:finn-b-E4_DIABETES	CD45 on lymphocyte || id:ebi-a-GCST90001914	Weighted median	55	0.147689375444302	0.909502705788317	0.799892250108909	1.03413324947659	0.852	0.776
Diabetes mellitus || id:finn-b-E4_DIABETES	CD45 on lymphocyte || id:ebi-a-GCST90001914	MR Egger	55	0.363038024338651	0.932951471392877	0.804397374923455	1.08205033371343	0.852	0.776
Diabetes mellitus || id:finn-b-E4_DIABETES	CD20 on IgD+ CD24- B cell || id:ebi-a-GCST90001747	Inverse variance weighted	54	0.0223035066886041	1.09908570634615	1.01353429252446	1.19185842926501	0.838	0.919
Diabetes mellitus || id:finn-b-E4_DIABETES	CD20 on IgD+ CD24- B cell || id:ebi-a-GCST90001747	Weighted median	54	0.109359681784281	1.09847243061367	0.979165438418779	1.23231645386389	0.838	0.919
Diabetes mellitus || id:finn-b-E4_DIABETES	CD20 on IgD+ CD24- B cell || id:ebi-a-GCST90001747	MR Egger	54	0.164159940503901	1.10561072605814	0.961702618676498	1.27105308214409	0.838	0.919
Diabetes mellitus || id:finn-b-E4_DIABETES	CD45 on Immature Myeloid-Derived Suppressor Cells || id:ebi-a-GCST90002052	Inverse variance weighted	53	0.00401792470153539	0.838195999692641	0.743222891562684	0.945305293844667	0.807	0.379
Diabetes mellitus || id:finn-b-E4_DIABETES	CD45 on Immature Myeloid-Derived Suppressor Cells || id:ebi-a-GCST90002052	MR Egger	53	0.0197474003562979	0.777645484581827	0.633639998843665	0.954378670529144	0.807	0.379
Diabetes mellitus || id:finn-b-E4_DIABETES	CD45 on Immature Myeloid-Derived Suppressor Cells || id:ebi-a-GCST90002052	Weighted median	53	0.115443737831882	0.865638928543253	0.723295414059121	1.03599544535238	0.807	0.379
Diabetes mellitus || id:finn-b-E4_DIABETES	CD4 regulatory T cell Absolute Count || id:ebi-a-GCST90001513	Inverse variance weighted	55	0.0395431989718383	0.914783784246618	0.840403104115798	0.995747597578194	0.777	0.624
Diabetes mellitus || id:finn-b-E4_DIABETES	CD4 regulatory T cell Absolute Count || id:ebi-a-GCST90001513	MR Egger	55	0.117397152296983	0.887582433614504	0.766362011436737	1.02797707180724	0.777	0.624
Diabetes mellitus || id:finn-b-E4_DIABETES	CD4 regulatory T cell Absolute Count || id:ebi-a-GCST90001513	Weighted median	55	0.353300911287434	0.943562576102265	0.834634835294349	1.06670641743195	0.777	0.624
Diabetes mellitus || id:finn-b-E4_DIABETES	CD86 on myeloid Dendritic Cell || id:ebi-a-GCST90001903	Inverse variance weighted	55	0.0129721674017249	0.890914228014272	0.81332176515002	0.975909161279927	0.763	0.543
Diabetes mellitus || id:finn-b-E4_DIABETES	CD86 on myeloid Dendritic Cell || id:ebi-a-GCST90001903	Weighted median	55	0.0866356337826463	0.888517436439322	0.776147590190493	1.01715607293575	0.763	0.543
Diabetes mellitus || id:finn-b-E4_DIABETES	CD86 on myeloid Dendritic Cell || id:ebi-a-GCST90001903	MR Egger	55	0.343481017188654	0.926784173564416	0.792990853901883	1.08315108571953	0.763	0.543
Diabetes mellitus || id:finn-b-E4_DIABETES	CD25++ CD45RA+ CD4 not regulatory T cell %CD4+ T cell || id:ebi-a-GCST90001508	Inverse variance weighted	55	0.0450561778667083	0.916058479588792	0.840784746778378	0.998071315211102	0.755	0.849
Diabetes mellitus || id:finn-b-E4_DIABETES	CD25++ CD45RA+ CD4 not regulatory T cell %CD4+ T cell || id:ebi-a-GCST90001508	Weighted median	55	0.179505118054141	0.920660106646354	0.815975462502957	1.03877514817672	0.755	0.849
Diabetes mellitus || id:finn-b-E4_DIABETES	CD25++ CD45RA+ CD4 not regulatory T cell %CD4+ T cell || id:ebi-a-GCST90001508	MR Egger	55	0.194832147022195	0.905276408642713	0.78030936043724	1.05025701035527	0.755	0.849
Diabetes mellitus || id:finn-b-E4_DIABETES	CD45RA on naive CD8+ T cell || id:ebi-a-GCST90002100	Inverse variance weighted	55	0.0039460491710727	0.879140531949749	0.805413924654698	0.959615982860298	0.73	0.049
Diabetes mellitus || id:finn-b-E4_DIABETES	CD45RA on naive CD8+ T cell || id:ebi-a-GCST90002100	Weighted median	55	0.336413253291767	0.939157921878902	0.826330699403198	1.06739057724095	0.73	0.049
Diabetes mellitus || id:finn-b-E4_DIABETES	CD45RA on naive CD8+ T cell || id:ebi-a-GCST90002100	MR Egger	55	0.96755853469674	0.996873678153526	0.857855139007959	1.15842067618146	0.73	0.049
Diabetes mellitus || id:finn-b-E4_DIABETES	CD45 on CD8+ T cell || id:ebi-a-GCST90001917	Inverse variance weighted	55	0.0192236917474065	0.908684841448231	0.838681941913015	0.984530725908292	0.702	0.375
Diabetes mellitus || id:finn-b-E4_DIABETES	CD45 on CD8+ T cell || id:ebi-a-GCST90001917	Weighted median	55	0.0388508229075276	0.881893021630519	0.782756028742543	0.993585833953905	0.702	0.375
Diabetes mellitus || id:finn-b-E4_DIABETES	CD45 on CD8+ T cell || id:ebi-a-GCST90001917	MR Egger	55	0.526040927546374	0.956197360690969	0.833323640715262	1.09718883266962	0.702	0.375
Diabetes mellitus || id:finn-b-E4_DIABETES	CD4RA on Terminally Differentiated CD4+ T cell || id:ebi-a-GCST90002099	Inverse variance weighted	55	0.0274187271963149	0.905654146114325	0.829307253950799	0.989029612928875	0.691	0.741
Diabetes mellitus || id:finn-b-E4_DIABETES	CD4RA on Terminally Differentiated CD4+ T cell || id:ebi-a-GCST90002099	Weighted median	55	0.0312408014416286	0.862298	0.753545627613018	0.986745603996264	0.691	0.741
Diabetes mellitus || id:finn-b-E4_DIABETES	CD4RA on Terminally Differentiated CD4+ T cell || id:ebi-a-GCST90002099	MR Egger	55	0.123772966349445	0.88720137600034	0.76363033785909	1.03076874051872	0.691	0.741
Diabetes mellitus || id:finn-b-E4_DIABETES	CD19 on CD20- CD38- B cell || id:ebi-a-GCST90001722	Inverse variance weighted	54	0.0148574342578781	0.906537454441368	0.837714653593945	0.981014421532827	0.672	0.934
Diabetes mellitus || id:finn-b-E4_DIABETES	CD19 on CD20- CD38- B cell || id:ebi-a-GCST90001722	Weighted median	54	0.0650642581592278	0.897085905249526	0.799324628549876	1.00680385997533	0.672	0.934
Diabetes mellitus || id:finn-b-E4_DIABETES	CD19 on CD20- CD38- B cell || id:ebi-a-GCST90001722	MR Egger	54	0.179139562967196	0.910730476546634	0.796049037181831	1.04193330080167	0.672	0.934
Diabetes mellitus || id:finn-b-E4_DIABETES	CD25++ CD45RA+ CD4 not regulatory T cell %T cell || id:ebi-a-GCST90001509	Inverse variance weighted	55	0.0314533451044696	0.910235836553375	0.835487266032131	0.991671940232969	0.668	0.766
Diabetes mellitus || id:finn-b-E4_DIABETES	CD25++ CD45RA+ CD4 not regulatory T cell %T cell || id:ebi-a-GCST90001509	Weighted median	55	0.112522555718406	0.907997667696802	0.805965585495985	1.02294661134379	0.668	0.766
Diabetes mellitus || id:finn-b-E4_DIABETES	CD25++ CD45RA+ CD4 not regulatory T cell %T cell || id:ebi-a-GCST90001509	MR Egger	55	0.143260470655424	0.893565068274554	0.770288496841244	1.03657075824809	0.668	0.766
Diabetes mellitus || id:finn-b-E4_DIABETES	CD19 on CD20- B cell || id:ebi-a-GCST90001721	Inverse variance weighted	54	0.0437978317932819	0.921830090528038	0.851694868033383	0.997740796260879	0.657	0.468
Diabetes mellitus || id:finn-b-E4_DIABETES	CD19 on CD20- B cell || id:ebi-a-GCST90001721	Weighted median	54	0.11181171453827	0.911517001332059	0.813148430200787	1.02178546112698	0.657	0.468
Diabetes mellitus || id:finn-b-E4_DIABETES	CD19 on CD20- B cell || id:ebi-a-GCST90001721	MR Egger	54	0.559156756767322	0.960291508429427	0.83894760002068	1.09918638677664	0.657	0.468
Diabetes mellitus || id:finn-b-E4_DIABETES	CD20 on switched memory B cell || id:ebi-a-GCST90001761	Inverse variance weighted	54	0.0188383775523878	1.10276434262711	1.01632104903993	1.19656007963093	0.645	0.77
Diabetes mellitus || id:finn-b-E4_DIABETES	CD20 on switched memory B cell || id:ebi-a-GCST90001761	MR Egger	54	0.267267421185216	1.08391718791822	0.941520246201875	1.24785045781441	0.645	0.77
Diabetes mellitus || id:finn-b-E4_DIABETES	CD20 on switched memory B cell || id:ebi-a-GCST90001761	Weighted median	54	0.845612875391356	1.0123942928332	0.894336358394525	1.14603660528928	0.645	0.77
Diabetes mellitus || id:finn-b-E4_DIABETES	BAFF-R on CD20- CD38- B cell || id:ebi-a-GCST90001701	Inverse variance weighted	54	0.00336575911087517	0.887683002401347	0.819730978679907	0.961267944297081	0.628	0.738
Diabetes mellitus || id:finn-b-E4_DIABETES	BAFF-R on CD20- CD38- B cell || id:ebi-a-GCST90001701	Weighted median	54	0.0197586845801111	0.869592593800638	0.773192967483453	0.978011067087344	0.628	0.738
Diabetes mellitus || id:finn-b-E4_DIABETES	BAFF-R on CD20- CD38- B cell || id:ebi-a-GCST90001701	MR Egger	54	0.0516230327103708	0.871049164224414	0.7604162581293	0.997778043781697	0.628	0.738
Diabetes mellitus || id:finn-b-E4_DIABETES	CD20 on IgD- CD38dim B cell || id:ebi-a-GCST90001757	Inverse variance weighted	54	0.0148788639711863	1.10595900686595	1.01985116536832	1.19933708604056	0.612	0.851
Diabetes mellitus || id:finn-b-E4_DIABETES	CD20 on IgD- CD38dim B cell || id:ebi-a-GCST90001757	MR Egger	54	0.214152176991542	1.09390886699203	0.951105026772043	1.25815401622368	0.612	0.851
Diabetes mellitus || id:finn-b-E4_DIABETES	CD20 on IgD- CD38dim B cell || id:ebi-a-GCST90001757	Weighted median	54	0.951848761801628	1.00379042010318	0.887794942105496	1.13494136957045	0.612	0.851
Diabetes mellitus || id:finn-b-E4_DIABETES	Naive CD4-CD8- T cell %T cell || id:ebi-a-GCST90001568	MR Egger	55	0.00237394825281086	0.82339159777806	0.730789842816716	0.92772734864289	0.596	0.05
Diabetes mellitus || id:finn-b-E4_DIABETES	Naive CD4-CD8- T cell %T cell || id:ebi-a-GCST90001568	Inverse variance weighted	55	0.00720433322337481	0.909689696936349	0.849006940772053	0.974709752030555	0.596	0.05
Diabetes mellitus || id:finn-b-E4_DIABETES	Naive CD4-CD8- T cell %T cell || id:ebi-a-GCST90001568	Weighted median	55	0.00850080988242106	0.859823173573063	0.768343937892074	0.962193951632503	0.596	0.05
Diabetes mellitus || id:finn-b-E4_DIABETES	CD86 on CD62L+ myeloid Dendritic Cell || id:ebi-a-GCST90001904	Inverse variance weighted	55	0.033605966977762	0.90723984057064	0.829321118899669	0.992479402201521	0.582	0.711
Diabetes mellitus || id:finn-b-E4_DIABETES	CD86 on CD62L+ myeloid Dendritic Cell || id:ebi-a-GCST90001904	Weighted median	55	0.0776113727210674	0.882207715147363	0.767571047362601	1.01396535908925	0.582	0.711
Diabetes mellitus || id:finn-b-E4_DIABETES	CD86 on CD62L+ myeloid Dendritic Cell || id:ebi-a-GCST90001904	MR Egger	55	0.350275739705346	0.928914250911024	0.79683756949154	1.08288278387299	0.582	0.711
Diabetes mellitus || id:finn-b-E4_DIABETES	Naive CD4-CD8- T cell Absolute Count || id:ebi-a-GCST90001566	MR Egger	55	0.00198922979077	0.822719280041838	0.731460400675873	0.92536385172339	0.552	0.039
Diabetes mellitus || id:finn-b-E4_DIABETES	Naive CD4-CD8- T cell Absolute Count || id:ebi-a-GCST90001566	Weighted median	55	0.00471689979756276	0.854979940264118	0.76693619765455	0.953131043350877	0.552	0.039
Diabetes mellitus || id:finn-b-E4_DIABETES	Naive CD4-CD8- T cell Absolute Count || id:ebi-a-GCST90001566	Inverse variance weighted	55	0.00820548855450312	0.912470121156196	0.852556299922475	0.976594416202793	0.552	0.039
Diabetes mellitus || id:finn-b-E4_DIABETES	CD39+ secreting CD4 regulatory T cell %secreting CD4 regulatory T cell || id:ebi-a-GCST90001496	Inverse variance weighted	55	0.0316894373497279	0.907828650583584	0.831168104677908	0.991559774950441	0.545	0.907
Diabetes mellitus || id:finn-b-E4_DIABETES	CD39+ secreting CD4 regulatory T cell %secreting CD4 regulatory T cell || id:ebi-a-GCST90001496	Weighted median	55	0.0873775188946634	0.896003120779892	0.790000662469945	1.01622901167864	0.545	0.907
Diabetes mellitus || id:finn-b-E4_DIABETES	CD39+ secreting CD4 regulatory T cell %secreting CD4 regulatory T cell || id:ebi-a-GCST90001496	MR Egger	55	0.263919231196968	0.914776968218035	0.783728219215961	1.06773863829904	0.545	0.907
Diabetes mellitus || id:finn-b-E4_DIABETES	CD14 on Monocytic Myeloid-Derived Suppressor Cells || id:ebi-a-GCST90002019	Weighted median	53	0.0342188031739349	0.837849431213491	0.711289411111016	0.986928328214922	0.511	0.412
Diabetes mellitus || id:finn-b-E4_DIABETES	CD14 on Monocytic Myeloid-Derived Suppressor Cells || id:ebi-a-GCST90002019	Inverse variance weighted	53	0.0390440360526571	0.883213128388032	0.784949601877118	0.99377772571836	0.511	0.412
Diabetes mellitus || id:finn-b-E4_DIABETES	CD14 on Monocytic Myeloid-Derived Suppressor Cells || id:ebi-a-GCST90002019	MR Egger	53	0.0662190407839749	0.824314719378693	0.673727289906946	1.00856053593766	0.511	0.412
Diabetes mellitus || id:finn-b-E4_DIABETES	CD45 on HLA DR+ T cell || id:ebi-a-GCST90001918	Inverse variance weighted	55	0.00846494398625198	0.889053939460562	0.814534385616726	0.970391086279162	0.497	0.927
Diabetes mellitus || id:finn-b-E4_DIABETES	CD45 on HLA DR+ T cell || id:ebi-a-GCST90001918	Weighted median	55	0.0365280917144135	0.871299843815042	0.765744222383958	0.991406001691591	0.497	0.927
Diabetes mellitus || id:finn-b-E4_DIABETES	CD45 on HLA DR+ T cell || id:ebi-a-GCST90001918	MR Egger	55	0.113539651474289	0.884000873696964	0.760724592203245	1.02725421618579	0.497	0.927
Diabetes mellitus || id:finn-b-E4_DIABETES	CD28 on CD28+ CD45RA- CD8+ T cell || id:ebi-a-GCST90001893	Inverse variance weighted	55	0.00415201316941074	0.876892364160643	0.801555337286024	0.95931020923245	0.486	0.644
Diabetes mellitus || id:finn-b-E4_DIABETES	CD28 on CD28+ CD45RA- CD8+ T cell || id:ebi-a-GCST90001893	MR Egger	55	0.0463250160691478	0.851127433522211	0.729023806183655	0.993682101941689	0.486	0.644
Diabetes mellitus || id:finn-b-E4_DIABETES	CD28 on CD28+ CD45RA- CD8+ T cell || id:ebi-a-GCST90001893	Weighted median	55	0.070243386596518	0.87943036201616	0.765226503739171	1.01067822122832	0.486	0.644
Diabetes mellitus || id:finn-b-E4_DIABETES	CD20 on IgD+ CD38- naive B cell || id:ebi-a-GCST90001749	Inverse variance weighted	54	0.0417387568203172	1.12326140590168	1.00435468684616	1.25624562966915	0.45	0.215
Diabetes mellitus || id:finn-b-E4_DIABETES	CD20 on IgD+ CD38- naive B cell || id:ebi-a-GCST90001749	Weighted median	54	0.170737580740476	1.11919220479218	0.952643855493373	1.31485778661625	0.45	0.215
Diabetes mellitus || id:finn-b-E4_DIABETES	CD20 on IgD+ CD38- naive B cell || id:ebi-a-GCST90001749	MR Egger	54	0.863040440882386	1.01701969762051	0.840358486902832	1.23081884870368	0.45	0.215
Diabetes mellitus || id:finn-b-E4_DIABETES	Resting CD4 regulatory T cell %CD4+ T cell || id:ebi-a-GCST90001482	Inverse variance weighted	55	0.00060827554828369	0.869645824062019	0.802896708616915	0.941944151958597	0.441	0.801
Diabetes mellitus || id:finn-b-E4_DIABETES	Resting CD4 regulatory T cell %CD4+ T cell || id:ebi-a-GCST90001482	MR Egger	55	0.0353165458385879	0.856877349267896	0.744814519850809	0.985800856615211	0.441	0.801
Diabetes mellitus || id:finn-b-E4_DIABETES	Resting CD4 regulatory T cell %CD4+ T cell || id:ebi-a-GCST90001482	Weighted median	55	0.145772371913851	0.909798886265585	0.800990665011388	1.03338784034185	0.441	0.801
Diabetes mellitus || id:finn-b-E4_DIABETES	CD20 on IgD+ CD38+ B cell || id:ebi-a-GCST90001751	Inverse variance weighted	54	0.0477291086386051	1.08634078483768	1.00082743265932	1.1791606247902	0.408	0.674
Diabetes mellitus || id:finn-b-E4_DIABETES	CD20 on IgD+ CD38+ B cell || id:ebi-a-GCST90001751	Weighted median	54	0.0543772351216574	1.12228758362269	0.99783264094898	1.26226520226458	0.408	0.674
Diabetes mellitus || id:finn-b-E4_DIABETES	CD20 on IgD+ CD38+ B cell || id:ebi-a-GCST90001751	MR Egger	54	0.143417792400412	1.11382614331601	0.966163168788657	1.28405710092391	0.408	0.674
Diabetes mellitus || id:finn-b-E4_DIABETES	CD20 on IgD+ CD38dim B cell || id:ebi-a-GCST90001752	Inverse variance weighted	54	0.00219328331610785	1.13888250102554	1.04793686377468	1.23772089328949	0.368	0.485
Diabetes mellitus || id:finn-b-E4_DIABETES	CD20 on IgD+ CD38dim B cell || id:ebi-a-GCST90001752	Weighted median	54	0.0118727623603114	1.1771623503253	1.03669668598396	1.33666019941808	0.368	0.485
Diabetes mellitus || id:finn-b-E4_DIABETES	CD20 on IgD+ CD38dim B cell || id:ebi-a-GCST90001752	MR Egger	54	0.0230068413779385	1.18786103379724	1.02852179182556	1.37188521121112	0.368	0.485
Diabetes mellitus || id:finn-b-E4_DIABETES	CD45 on CD33dim HLA DR+ CD11b- || id:ebi-a-GCST90002044	Inverse variance weighted	53	0.0179817090357717	0.863683463495453	0.764945486784243	0.975166385060196	0.328	0.933
Diabetes mellitus || id:finn-b-E4_DIABETES	CD45 on CD33dim HLA DR+ CD11b- || id:ebi-a-GCST90002044	Weighted median	53	0.124439127840941	0.870590588746415	0.729515155679218	1.03894753565216	0.328	0.933
Diabetes mellitus || id:finn-b-E4_DIABETES	CD45 on CD33dim HLA DR+ CD11b- || id:ebi-a-GCST90002044	MR Egger	53	0.196447598957336	0.869975371808749	0.706187040027666	1.07175168143006	0.328	0.933
Diabetes mellitus || id:finn-b-E4_DIABETES	CD45 on CD14+ monocyte || id:ebi-a-GCST90001909	Inverse variance weighted	55	0.0473746564598264	0.91244276114981	0.83343461746336	0.998940738637234	0.324	0.231
Diabetes mellitus || id:finn-b-E4_DIABETES	CD45 on CD14+ monocyte || id:ebi-a-GCST90001909	Weighted median	55	0.206219407379809	0.918979620138684	0.806135603075437	1.04761970443726	0.324	0.231
Diabetes mellitus || id:finn-b-E4_DIABETES	CD45 on CD14+ monocyte || id:ebi-a-GCST90001909	MR Egger	55	0.858648309997542	0.98599077540134	0.844829010471466	1.15073914025987	0.324	0.231
Diabetes mellitus || id:finn-b-E4_DIABETES	CD39+ activated CD4 regulatory T cell Absolute Count || id:ebi-a-GCST90001489	Inverse variance weighted	55	0.0155296713445642	0.893370897132913	0.815395081941609	0.978803499701779	0.311	0.757
Diabetes mellitus || id:finn-b-E4_DIABETES	CD39+ activated CD4 regulatory T cell Absolute Count || id:ebi-a-GCST90001489	Weighted median	55	0.073286138740674	0.88573008611614	0.775588843012238	1.01151246890606	0.311	0.757
Diabetes mellitus || id:finn-b-E4_DIABETES	CD39+ activated CD4 regulatory T cell Absolute Count || id:ebi-a-GCST90001489	MR Egger	55	0.10921000569517	0.874914993175959	0.744982989290819	1.0275083542683	0.311	0.757
Diabetes mellitus || id:finn-b-E4_DIABETES	CD86 on monocyte || id:ebi-a-GCST90001905	Inverse variance weighted	55	0.0309479321623561	0.901842826592717	0.821057638116824	0.990576600373844	0.304	0.219
Diabetes mellitus || id:finn-b-E4_DIABETES	CD86 on monocyte || id:ebi-a-GCST90001905	Weighted median	55	0.119472592965609	0.900264121840211	0.788731308622787	1.02756855244901	0.304	0.219
Diabetes mellitus || id:finn-b-E4_DIABETES	CD86 on monocyte || id:ebi-a-GCST90001905	MR Egger	55	0.795349948928608	0.979014212688308	0.83470530447498	1.14827211892295	0.304	0.219
Diabetes mellitus || id:finn-b-E4_DIABETES	CD45 on CD33+ HLA DR+ CD14- || id:ebi-a-GCST90002042	Inverse variance weighted	53	0.0294213135366504	0.869760790142018	0.767114329931143	0.986142224896737	0.282	0.657
Diabetes mellitus || id:finn-b-E4_DIABETES	CD45 on CD33+ HLA DR+ CD14- || id:ebi-a-GCST90002042	Weighted median	53	0.046170669340487	0.837894000123652	0.704176336929847	0.997003617736104	0.282	0.657
Diabetes mellitus || id:finn-b-E4_DIABETES	CD45 on CD33+ HLA DR+ CD14- || id:ebi-a-GCST90002042	MR Egger	53	0.368791314392399	0.905078005567014	0.729562246163368	1.12281878683965	0.282	0.657
Diabetes mellitus || id:finn-b-E4_DIABETES	CD39+ secreting CD4 regulatory T cell Absolute Count || id:ebi-a-GCST90001495	Inverse variance weighted	55	0.00837990929267037	0.88015860658019	0.80046973423839	0.967780716249382	0.233	0.893
Diabetes mellitus || id:finn-b-E4_DIABETES	CD39+ secreting CD4 regulatory T cell Absolute Count || id:ebi-a-GCST90001495	Weighted median	55	0.110209438379151	0.900104367042953	0.791052521655318	1.02418973379218	0.233	0.893
Diabetes mellitus || id:finn-b-E4_DIABETES	CD39+ secreting CD4 regulatory T cell Absolute Count || id:ebi-a-GCST90001495	MR Egger	55	0.173257158724065	0.888570571370739	0.751347526685941	1.05085547268482	0.233	0.893
Diabetes mellitus || id:finn-b-E4_DIABETES	SSC-A on HLA DR+ T cell || id:ebi-a-GCST90002083	Inverse variance weighted	55	0.0231718193012266	0.895230359418441	0.813662599982886	0.984975094641596	0.151	0.205
Diabetes mellitus || id:finn-b-E4_DIABETES	SSC-A on HLA DR+ T cell || id:ebi-a-GCST90002083	Weighted median	55	0.188155945806007	0.907566505709442	0.785501142254159	1.04860059136507	0.151	0.205
Diabetes mellitus || id:finn-b-E4_DIABETES	SSC-A on HLA DR+ T cell || id:ebi-a-GCST90002083	MR Egger	55	0.767669049808107	0.975710389180346	0.829532184161078	1.14764777272295	0.151	0.205
Diabetes mellitus || id:finn-b-E4_DIABETES	CD39+ CD4+ T cell Absolute Count || id:ebi-a-GCST90001660	Inverse variance weighted	55	0.0442669054761455	0.904941797957016	0.821018751572504	0.997443305796844	0.136	0.963
Diabetes mellitus || id:finn-b-E4_DIABETES	CD39+ CD4+ T cell Absolute Count || id:ebi-a-GCST90001660	Weighted median	55	0.100369125665228	0.899153533999968	0.792068357348906	1.02071629323843	0.136	0.963
Diabetes mellitus || id:finn-b-E4_DIABETES	CD39+ CD4+ T cell Absolute Count || id:ebi-a-GCST90001660	MR Egger	55	0.245292796720399	0.901866367703265	0.759116002201857	1.07146067641188	0.136	0.963
Diabetes mellitus || id:finn-b-E4_DIABETES	CD45 on CD33- HLA DR- || id:ebi-a-GCST90002045	MR Egger	53	0.017740475663877	0.759675233783307	0.609741240251482	0.946477657613744	0.128	0.161
Diabetes mellitus || id:finn-b-E4_DIABETES	CD45 on CD33- HLA DR- || id:ebi-a-GCST90002045	Inverse variance weighted	53	0.0282802489481254	0.864475825337939	0.75898858355408	0.984624102110045	0.128	0.161
Diabetes mellitus || id:finn-b-E4_DIABETES	CD45 on CD33- HLA DR- || id:ebi-a-GCST90002045	Weighted median	53	0.0295395881752328	0.812593977379326	0.674064397895401	0.979593306121499	0.128	0.161
Diabetes mellitus || id:finn-b-E4_DIABETES	Activated & resting CD4 regulatory T cell %CD4+ T cell || id:ebi-a-GCST90001500	Inverse variance weighted	55	0.00928354300652135	0.883944238459288	0.805489154472142	0.970040890516291	0.096	0.706
Diabetes mellitus || id:finn-b-E4_DIABETES	Activated & resting CD4 regulatory T cell %CD4+ T cell || id:ebi-a-GCST90001500	MR Egger	55	0.0775760755449282	0.861524096504181	0.732445424592068	1.01335027011838	0.096	0.706
Diabetes mellitus || id:finn-b-E4_DIABETES	Activated & resting CD4 regulatory T cell %CD4+ T cell || id:ebi-a-GCST90001500	Weighted median	55	0.317741117229471	0.937048573224813	0.824834006695552	1.06452937373465	0.096	0.706
Diabetes mellitus || id:finn-b-E4_DIABETES	CD45 on granulocyte || id:ebi-a-GCST90001913	Inverse variance weighted	55	0.0354519242085666	0.898653577338746	0.813473682929362	0.992752770016595	0.067	0.288
Diabetes mellitus || id:finn-b-E4_DIABETES	CD45 on granulocyte || id:ebi-a-GCST90001913	Weighted median	55	0.30812857953862	0.927559188910263	0.802665156270025	1.07188662945078	0.067	0.288
Diabetes mellitus || id:finn-b-E4_DIABETES	CD45 on granulocyte || id:ebi-a-GCST90001913	MR Egger	55	0.722583066757062	0.969441054543308	0.817524462869245	1.14958756700147	0.067	0.288
